# Supplementary material for: Identification of Hookworm DAF-16/FOXO Response Elements and Direct Gene Targets
Source: PLoS One. 2010 Aug 19;5(8):e12289. doi: 10.1371/journal.pone.0012289 (PMC2924398; doi:10.1371/journal.pone.0012289)
Supplement: Table S1 — GenBank accession numbers and dbGSS identification numbers of Ancylostoma caninum genomic fragments isolated by genomic selection. (0.02 MB XLS) [file pone.0012289.s001.xls]

## Sheet: Sheet1
Table S1. GenBank Accession numbers and dbGSS identification numbers of
Ancylostoma caninum genomic fragments isolated by genomic selection.
dbGSS ID No.	User ID No.	GenBank Accession No.
28275220	Fragment-1-11	GS928112
28275221	Fragment-1-25	GS928113
28275222	Fragment-1-3	GS928114
28275223	Fragment-1-4	GS928115
28275224	Fragment-2-10	GS928116
28275225	Fragment-2-14	GS928117
28275226	Fragment-2-18	GS928118
28275227	Fragment-2-19	GS928119
28275228	Fragment-2-23	GS928120
28275229	Fragment-3-23	GS928121
28275230	Fragment-3-28	GS928122
28275231	Fragment-3-30	GS928123
28275232	Fragment-4-26	GS928124
28275233	Fragment-4-6	GS928125
28275234	Fragment-5-20	GS928126
28275235	Fragment-G-2-28	GS928127
28275236	Fragment-G-2-38	GS928128
28275237	Fragment-G-4-41	GS928129
28275238	Fragment-G-5-21	GS928130
28275239	Fragment-G-5-7	GS928131
28275240	Fragment-G-6-33	GS928132
28275241	Fragment-G-6-34	GS928133
28275242	Fragment-G-6-48	GS928134
28275243	Fragment-G-8-1	GS928135
28275244	Fragment-G-8-38	GS928136
