# Supplementary material for: Identification of Hookworm DAF-16/FOXO Response Elements and Direct Gene Targets
Source: PLoS One. 2010 Aug 19;5(8):e12289. doi: 10.1371/journal.pone.0012289 (PMC2924398; doi:10.1371/journal.pone.0012289)
Supplement: Table S3 — Identity and stage-specific relative transcript levels of Ac-DAF16-DBD-selected genes. (0.02 MB XLS) [file pone.0012289.s003.xls]

## Sheet: Sheet1
Table S3. Identity and stage-specific relative transcript levels of Ac-DAF16-DBD-selected genes
				Relative transcript levels2
Contig1	Homology/Description	DBE location	F	M	L3	L3a
contig11016	cAMP-dependent protein kinase (PKA)	Intron	↓	nc	nc	↑
contig00807			a	a	↓	↑
contig52455			nc	nc	nc	nc
contig04093
contig28536
contig25170	hypothetical protein R05C11.4	Coding region	a	a	nc	↑
contig03743	ABC transporter, class F family member (abcf-2)	3′ UTR	↑	↓	↓	nc
contig32336	Serpentine Receptor, class T family member (SRT-42)
contig12656		Coding region	a	nc	nc	↑
contig20406	Neuro-peptide like protein family(NLP-2)	Downstream	a	a	↑	↑
contig40879	hypothetical protein T01B6.1		↑	a	nc	↓
contig09925	cuticlin1-17	Intron	↑	↓	a	↓
contig53549	carnitine palmitoyl transferase (CPT)	Intron	↑	↓	nc	nc
contig04080			a	nc	↑	nc
contig50874
contig50821
contig19818
contig05677	phosphate transporter	Intron	nc	a	↑	nc
contig08715			a	↑	↓	nc
contig44862			nc	↑	a	a
contig41747	Small Nuclear Ribonucleoprotein family member (snr-3)	3′ UTR
rRNA		Intergenic spacer
1From Wang et al, 2010. [31]
2Relative to expected transcript read number for the stage-specific library
a: transcript was absent from the stage-specific cDNA library, but not due to limited sequencing
nc: no significant change between observed transcript read number and the expected read number.
